# Supplementary material for: Effects of feeding Candida utilis-fermented pea starch on overall, metabolic and intestinal health of dogs and cats
Source: Front Vet Sci. 2025 Jun 9;12:1542484. doi: 10.3389/fvets.2025.1542484 (PMC12183961; doi:10.3389/fvets.2025.1542484)
Supplement: Supplementary file 2 [file Data_Sheet_2.xlsx]

## Sheet: Dog data
Control corn diet = Con				UPD = unfermented pea diet				FPD = fermented pea diet
Dog	Diet	Body weight (Kg)	Body Condition Score (9-pt Purina scale)	Adiponectin (ug/ml)	Leptin (ng/ml)	Serum Triglycerides (mg/dl)
Penny	Con	10.1	6	8.115	5.28	528
Freckles	Con	11.5	6	12.73	4.13	413
Pepper	Con	10.1	6	4.875	1.68	168
Toffee	Con	9.9	6	20.63	0.93	93
Ralph	Con	11.1	5	24.58	0.94	94
Pongo	Con	11.7	7	23.465	4.97	497
Nugget	Con	11.8	7	21.805	4.54	454
Patch	Con	10.8	6	7.36	1.4	140
Penny	UPD	10	6	10.29	1.62	162
Freckles	UPD	11.1	5	14.21	3.64	364
Pepper	UPD	10.1	6	9.615	0.89	89
Toffee	UPD	10	6	21.055	0.8	80
Ralph	UPD	10.7	5	13.785	0.42	42
Pongo	UPD	11.6	6	14.535	2.55	255
Nugget	UPD	11.5	7	32.345	2.3	230
Patch	UPD	10.5	6	16.86	0.98	98
Penny	FPD	10.6	6	12.985	1.47	147
Freckles	FPD	11.1	5	16.535	2.24	224
Pepper	FPD	10	5	10.11	0.66	66
Toffee	FPD	10	5	22.21	0.61	61
Ralph	FPD	10.6	6	23.1	0.33	33
Pongo	FPD	11.5	6	10.8	1.01	101
Nugget	FPD	11.6	6	17.24	1.18	118
Patch	FPD	10.3	6	13.39	0.43	43

## Sheet: Cat data
Control corn diet = Con				UPD = unfermented pea diet				FPD = fermented pea diet
Cat	Diet	Body weight (Kg)	Body Condition Score (9-pt Purina scale)	Adiponectin (ug/ml)	Leptin (ng/ml)	Serum Triglycerides (mg/dl)
Jasmine	Con	4.3	5	3.381	1.15	115
Affogatto	Con	5.6	6	2.391	1.94	194
Thai	Con	4.3	5	1.15	1.12	112
Frappuccino	Con	5.6	6	3.804	1.67	167
Pekoe	Con	4.5	7	2.181	1.33	133
Grey	Con	4.9	5	1.329	1.59	159
Chamomile	Con	4.5	5	2.916	1.28	128
Jasmine	UPD	4.1	4	2.352	0.81	81
Affogatto	UPD	5.6	6	2.175	1.38	138
Thai	UPD	4.2	5	1.528	0.75	75
Frappuccino	UPD	5.1	5	5.817	0.73	73
Pekoe	UPD	4.4	6	2.517	0.86	86
Grey	UPD	4.8	5	1.212	1.09	109
Chamomile	UPD	4.2	4	2.451	1.09	109
Jasmine	FPD	4.4	5	2.193	0.92	92
Affogatto	FPD	5.6	6	2.136	1.4	140
Thai	FPD	4.3	5	1.571	0.76	76
Frappuccino	FPD	5.4	5	4.11	0.84	84
Pekoe	FPD	4.4	6	1.707	0.88	88
Grey	FPD	4.8	5	1.329	0.94	94
Chamomile	FPD	4.3	5	2.136	0.9	90
