# Supplementary material for: Effects of feeding Candida utilis-fermented pea starch on overall, metabolic and intestinal health of dogs and cats
Source: Front Vet Sci. 2025 Jun 9;12:1542484. doi: 10.3389/fvets.2025.1542484 (PMC12183961; doi:10.3389/fvets.2025.1542484)
Supplement: Supplementary file 3 [file Data_Sheet_3.csv]

NAME	baseline1	baselinebeforeFPD1	FPD1	UPD1	baseline2	baselinebeforeFPD2	FPD2	UPD2	baseline3	baselinebeforeFPD3	FPD3	UPD3	baseline4	baselinebeforeFPD4	FPD4	UPD4	baseline5	baselinebeforeFPD5	FPD5	UPD5	baseline6	baselinebeforeFPD6	FPD6	UPD6	baseline7	baselinebeforeFPD7	FPD7	UPD7	baseline8	baselinebeforeFPD8	FPD8	UPD8
k__Archaea;__;__;__;__;__;__	8	0	12	0	0	0	0	5	0	9	0	0	0	0	0	24	6	0	0	0	0	2	0	2	0	0	2	0	0	0	4	0
k__Archaea;p__Euryarchaeota;__;__;__;__;__	0	0	0	0	2	0	0	0	13	0	0	0	0	0	0	0	0	0	0	3	0	0	0	7	0	0	0	0	0	0	12	0
k__Archaea;p__Euryarchaeota;c__Methanococci;o__Methanococcales;f__Methanocaldococcaceae;g__;s__	0	0	0	0	0	0	0	0	2	0	0	0	0	0	0	0	0	0	0	0	0	2	0	0	0	0	0	0	0	0	0	0
k__Archaea;p__Euryarchaeota;c__Thermoplasmata;o__Thermoplasmatales;f__;g__;s__	0	0	4	0	5	0	0	0	0	0	0	0	0	0	0	0	0	0	6	0	0	35	4	0	0	0	0	0	0	0	0	0
k__Bacteria;__;__;__;__;__;__	9350	5030	5993	7285	25505	1088	1368	33685	14072	3317	312	20015	1931	1835	3142	3999	2184	1824	3189	2935	8256	6944	9617	10151	3482	4179	3931	4707	2134	1841	2797	4080
k__Bacteria;p__;c__;o__;f__;g__;s__	851	456	717	349	2642	56	199	1276	1299	239	5	5486	291	214	288	342	149	151	93	775	1373	992	1528	1413	0	289	75	66	65	5	92	232
k__Bacteria;p__Actinobacteria;c__Actinobacteria;o__Actinomycetales;__;__;__	0	0	0	0	0	0	0	0	0	0	0	0	0	0	0	0	0	0	0	0	0	0	0	0	0	0	0	0	0	0	0	0
k__Bacteria;p__Actinobacteria;c__Actinobacteria;o__Actinomycetales;f__;g__;s__	0	0	0	0	0	0	0	0	4	0	0	0	0	0	0	0	0	0	0	0	0	0	0	0	0	0	0	0	0	0	0	0
k__Bacteria;p__Actinobacteria;c__Actinobacteria;o__Actinomycetales;f__Actinomycetaceae;g__Actinomyces;s__	0	0	0	0	0	0	0	0	0	0	0	0	0	0	0	0	0	0	4	31	0	0	0	0	0	0	0	0	0	0	0	19
k__Bacteria;p__Actinobacteria;c__Actinobacteria;o__Actinomycetales;f__Actinomycetaceae;g__Actinomyces;s__europaeus	0	0	0	0	0	0	0	0	0	0	0	0	0	0	0	0	0	0	0	0	0	0	0	0	0	0	0	0	0	0	0	0
k__Bacteria;p__Actinobacteria;c__Actinobacteria;o__Actinomycetales;f__Actinomycetaceae;g__Actinomyces;s__hyovaginalis	883	464	775	446	0	51	38	0	0	0	0	0	0	7	124	107	0	0	0	0	518	382	321	0	0	0	0	0	0	124	0	0
k__Bacteria;p__Actinobacteria;c__Actinobacteria;o__Actinomycetales;f__Actinomycetaceae;g__Trueperella;s__	0	0	0	0	0	38	43	0	0	0	0	0	0	0	0	0	0	0	0	0	17	89	90	0	0	0	0	0	0	0	0	0
k__Bacteria;p__Actinobacteria;c__Actinobacteria;o__Actinomycetales;f__Corynebacteriaceae;g__Corynebacterium;__	834	70	11	0	0	0	0	0	87	0	10	0	0	0	0	0	0	0	0	0	0	0	0	0	0	0	0	0	0	0	0	0
k__Bacteria;p__Actinobacteria;c__Actinobacteria;o__Actinomycetales;f__Corynebacteriaceae;g__Corynebacterium;s__	487	328	172	134	0	14	10	0	56	26	0	0	221	0	12	33	52	10	69	240	58	256	225	0	651	1285	20	1175	182	2082	404	596
k__Bacteria;p__Actinobacteria;c__Actinobacteria;o__Actinomycetales;f__Corynebacteriaceae;g__Corynebacterium;s__mastitidis	0	0	0	0	0	0	0	0	0	0	0	0	0	0	0	0	0	0	0	0	0	0	43	0	0	0	0	0	0	0	0	0
k__Bacteria;p__Actinobacteria;c__Actinobacteria;o__Actinomycetales;f__Corynebacteriaceae;g__Corynebacterium;s__variabile	0	0	0	0	0	0	0	0	0	0	0	0	0	0	0	0	0	0	0	0	0	0	0	0	0	0	0	0	0	0	0	0
k__Bacteria;p__Actinobacteria;c__Actinobacteria;o__Actinomycetales;f__Microbacteriaceae;g__Cryocola;s__poae	0	0	0	0	0	0	0	0	0	0	0	0	0	0	0	0	0	0	0	2	0	0	0	0	0	0	0	0	0	0	0	0
k__Bacteria;p__Actinobacteria;c__Actinobacteria;o__Actinomycetales;f__Propionibacteriaceae;g__;s__	0	0	0	0	0	0	0	0	0	0	0	0	0	0	0	0	0	0	0	0	0	0	0	0	0	0	0	0	0	0	0	0
k__Bacteria;p__Actinobacteria;c__Actinobacteria;o__Bifidobacteriales;f__Bifidobacteriaceae;g__Bifidobacterium;__	5	77	0	0	0	0	0	0	0	0	0	0	23	212	25	70	1838	1242	142	89	48	0	0	0	0	0	0	20	2537	480	434	1321
k__Bacteria;p__Actinobacteria;c__Actinobacteria;o__Bifidobacteriales;f__Bifidobacteriaceae;g__Bifidobacterium;s__	0	99	4	29	3	585	0	0	5	13	0	0	0	0	0	16	0	0	0	0	33	0	0	0	6	0	0	0	0	0	0	0
k__Bacteria;p__Actinobacteria;c__Coriobacteriia;o__Coriobacteriales;f__Coriobacteriaceae;__;__	0	0	0	0	0	0	0	0	0	0	0	0	0	0	0	0	0	0	0	0	4	0	0	0	0	0	0	0	0	0	0	0
k__Bacteria;p__Actinobacteria;c__Coriobacteriia;o__Coriobacteriales;f__Coriobacteriaceae;g__;s__	24	27	11	0	0	7	0	0	5	118	0	0	36	271	32	173	22	0	27	0	11	0	0	0	0	0	0	0	62	5	31	209
k__Bacteria;p__Actinobacteria;c__Coriobacteriia;o__Coriobacteriales;f__Coriobacteriaceae;g__Adlercreutzia;s__	46	5	11	9	0	28	0	0	10	12	0	0	0	16	0	16	43	87	15	0	24	8	0	0	0	0	0	0	32	11	28	86
k__Bacteria;p__Actinobacteria;c__Coriobacteriia;o__Coriobacteriales;f__Coriobacteriaceae;g__Collinsella;__	0	0	0	0	0	0	0	0	0	0	0	0	0	0	0	0	0	0	0	0	0	0	0	0	0	0	0	0	0	0	0	0
k__Bacteria;p__Actinobacteria;c__Coriobacteriia;o__Coriobacteriales;f__Coriobacteriaceae;g__Collinsella;s__	386	68	124	133	0	221	324	0	643	749	0	0	424	112	537	360	58	28	192	233	585	423	416	0	0	0	0	8	0	0	59	34
k__Bacteria;p__Actinobacteria;c__Coriobacteriia;o__Coriobacteriales;f__Coriobacteriaceae;g__Collinsella;s__aerofaciens	459	49	115	82	0	63	0	0	131	594	0	0	0	58	44	94	0	0	0	0	50	23	0	0	0	0	0	0	0	0	0	0
k__Bacteria;p__Actinobacteria;c__Coriobacteriia;o__Coriobacteriales;f__Coriobacteriaceae;g__Collinsella;s__stercoris	73	87	69	311	0	200	83	0	158	159	71	0	0	18	270	338	468	339	711	939	165	37	162	0	295	752	594	246	60	349	372	178
k__Bacteria;p__Actinobacteria;c__Coriobacteriia;o__Coriobacteriales;f__Coriobacteriaceae;g__Coriobacterium;s__	0	0	0	0	0	0	0	0	0	0	0	0	0	0	4	9	0	0	0	0	0	0	0	0	0	0	0	0	0	0	0	0
k__Bacteria;p__Actinobacteria;c__Coriobacteriia;o__Coriobacteriales;f__Coriobacteriaceae;g__Eggerthella;s__lenta	0	0	0	0	0	0	0	0	0	0	0	0	0	0	0	0	0	0	0	0	0	0	0	0	0	0	0	0	0	0	0	0
k__Bacteria;p__Actinobacteria;c__Coriobacteriia;o__Coriobacteriales;f__Coriobacteriaceae;g__Slackia;s__	210	62	40	86	0	0	23	0	63	50	6	0	6	18	30	89	63	27	136	126	35	11	106	0	0	0	102	56	0	10	59	28
k__Bacteria;p__Bacteroidetes;c__Bacteroidia;o__Bacteroidales;__;__;__	0	0	0	0	0	0	0	0	0	0	0	0	0	0	0	0	0	0	0	0	0	0	0	0	0	0	0	0	4	0	0	0
k__Bacteria;p__Bacteroidetes;c__Bacteroidia;o__Bacteroidales;f__;g__;s__	286	19	37	136	0	0	90	0	11	33	16	0	0	24	100	60	0	0	11	6	40	7	5	0	0	0	0	0	0	18	74	36
k__Bacteria;p__Bacteroidetes;c__Bacteroidia;o__Bacteroidales;f__Bacteroidaceae;g__Bacteroides;__	0	0	0	0	0	0	0	0	0	0	0	0	0	0	0	0	47	23	11	288	0	0	0	0	228	54	113	147	82	107	0	0
k__Bacteria;p__Bacteroidetes;c__Bacteroidia;o__Bacteroidales;f__Bacteroidaceae;g__Bacteroides;s__	3522	600	662	1867	4	559	3058	0	472	1051	317	0	1458	660	2030	1188	82	173	1902	1970	6894	392	5207	0	603	403	3601	1890	672	93	1617	580
k__Bacteria;p__Bacteroidetes;c__Bacteroidia;o__Bacteroidales;f__Bacteroidaceae;g__Bacteroides;s__coprophilus	364	50	17	44	0	37	27	0	23	0	6	0	199	54	495	94	21	7	0	30	3023	64	9752	0	49	53	15	12	0	0	0	0
k__Bacteria;p__Bacteroidetes;c__Bacteroidia;o__Bacteroidales;f__Bacteroidaceae;g__Bacteroides;s__fragilis	0	0	0	0	0	1999	88	0	7243	1005	13	0	0	0	0	0	0	0	0	0	640	6855	651	0	0	0	0	0	0	0	0	0
k__Bacteria;p__Bacteroidetes;c__Bacteroidia;o__Bacteroidales;f__Bacteroidaceae;g__Bacteroides;s__ovatus	214	281	180	34	0	0	0	0	0	0	0	0	97	0	31	0	0	0	0	0	19	34	0	0	0	0	0	0	0	0	0	0
k__Bacteria;p__Bacteroidetes;c__Bacteroidia;o__Bacteroidales;f__Bacteroidaceae;g__Bacteroides;s__plebeius	245	69	46	231	0	0	48	0	104	151	41	0	272	193	572	640	107	68	92	190	273	0	394	0	290	213	812	721	143	0	96	150
k__Bacteria;p__Bacteroidetes;c__Bacteroidia;o__Bacteroidales;f__Bacteroidaceae;g__Bacteroides;s__uniformis	142	116	18	6	0	0	23	0	0	0	0	0	0	0	0	19	0	0	0	0	32	61	12	0	0	0	0	0	0	0	0	0
k__Bacteria;p__Bacteroidetes;c__Bacteroidia;o__Bacteroidales;f__Porphyromonadaceae;g__Parabacteroides;s__	529	130	174	190	0	43	286	0	54	170	14	0	60	86	196	125	0	0	0	5	155	76	381	0	0	0	0	0	18	0	101	51
k__Bacteria;p__Bacteroidetes;c__Bacteroidia;o__Bacteroidales;f__Porphyromonadaceae;g__Parabacteroides;s__distasonis	0	0	0	0	0	0	0	0	0	0	0	0	0	0	0	0	0	0	0	0	0	0	0	0	0	0	0	0	0	0	0	0
k__Bacteria;p__Bacteroidetes;c__Bacteroidia;o__Bacteroidales;f__Porphyromonadaceae;g__Porphyromonas;s__	0	0	0	0	0	0	30	0	25	0	0	0	0	0	0	0	0	0	0	0	29	129	24	0	0	0	0	0	0	5669	0	182
k__Bacteria;p__Bacteroidetes;c__Bacteroidia;o__Bacteroidales;f__Porphyromonadaceae;g__Porphyromonas;s__endodontalis	0	0	0	0	0	0	0	0	0	0	0	0	0	0	0	0	0	0	0	0	0	0	0	0	0	0	0	0	0	0	0	0
k__Bacteria;p__Bacteroidetes;c__Bacteroidia;o__Bacteroidales;f__Porphyromonadaceae;g__Tannerella;s__	0	0	0	0	0	0	0	0	0	0	0	0	0	0	0	0	0	0	0	0	0	0	0	0	0	0	0	0	0	222	0	0
k__Bacteria;p__Bacteroidetes;c__Bacteroidia;o__Bacteroidales;f__Prevotellaceae;g__Prevotella;s__	53	23	17	21	0	0	40	0	12	0	0	0	0	33	5	29	0	0	0	0	8	0	0	0	0	0	0	0	0	0	0	0
k__Bacteria;p__Bacteroidetes;c__Bacteroidia;o__Bacteroidales;f__Prevotellaceae;g__Prevotella;s__copri	1392	778	1363	683	0	0	177	0	659	1125	468	0	50	1162	328	2764	3849	716	338	375	221	36	90	0	508	1943	1004	834	844	84	434	712
k__Bacteria;p__Bacteroidetes;c__Bacteroidia;o__Bacteroidales;f__Rikenellaceae;g__;s__	174	44	35	74	0	18	262	0	4	9	0	0	0	6	55	16	0	0	0	0	79	159	7	0	0	0	0	0	0	0	0	0
k__Bacteria;p__Bacteroidetes;c__Bacteroidia;o__Bacteroidales;f__S24-7;g__;s__	170	41	42	264	0	7	163	0	15	60	13	0	0	33	159	94	14	27	211	7	28	18	56	0	0	0	4	18	454	9	918	1145
k__Bacteria;p__Bacteroidetes;c__Bacteroidia;o__Bacteroidales;f__[Barnesiellaceae];g__;s__	5	0	21	13	0	15	239	0	0	0	0	0	0	0	0	0	0	0	0	0	0	46	4	0	0	0	0	0	0	0	0	0
k__Bacteria;p__Bacteroidetes;c__Bacteroidia;o__Bacteroidales;f__[Odoribacteraceae];g__Odoribacter;s__	423	83	150	173	0	89	297	0	16	270	31	0	101	110	637	275	0	0	0	0	311	49	191	0	0	0	0	0	0	24	0	0
k__Bacteria;p__Bacteroidetes;c__Bacteroidia;o__Bacteroidales;f__[Paraprevotellaceae];g__;s__	0	0	0	0	0	0	0	0	0	0	0	0	0	0	0	0	3	9	49	124	0	0	0	0	70	28	420	577	71	4	3	11
k__Bacteria;p__Bacteroidetes;c__Bacteroidia;o__Bacteroidales;f__[Paraprevotellaceae];g__Paraprevotella;s__	0	0	0	0	0	0	0	0	0	0	0	0	0	0	4	0	0	0	0	0	0	0	0	0	0	0	0	0	0	0	0	0
k__Bacteria;p__Bacteroidetes;c__Bacteroidia;o__Bacteroidales;f__[Paraprevotellaceae];g__YRC22;s__	0	0	11	14	0	0	18	0	0	0	0	0	0	0	0	29	0	0	0	0	0	0	0	0	0	0	0	0	0	0	0	0
k__Bacteria;p__Bacteroidetes;c__Bacteroidia;o__Bacteroidales;f__[Paraprevotellaceae];g__[Prevotella];s__	713	226	573	3814	0	37	119	0	829	792	114	0	0	2	0	0	50	277	281	217	141	69	36	0	596	819	207	546	103	230	142	200
k__Bacteria;p__Bacteroidetes;c__Cytophagia;o__Cytophagales;f__Cytophagaceae;g__;s__	0	0	0	0	0	0	0	0	0	0	0	0	0	0	0	0	0	0	0	0	0	0	0	0	0	2	0	0	0	0	0	0
k__Bacteria;p__Bacteroidetes;c__Flavobacteriia;o__Flavobacteriales;f__[Weeksellaceae];g__;s__	0	0	0	0	0	0	0	0	0	0	0	0	0	0	0	0	0	0	0	0	0	7	0	0	0	0	0	0	0	0	0	0
k__Bacteria;p__Bacteroidetes;c__Sphingobacteriia;o__Sphingobacteriales;f__Sphingobacteriaceae;g__Sphingobacterium;s__mizutaii	0	0	0	0	0	0	0	0	0	0	0	0	0	0	0	0	0	0	0	0	0	0	0	0	0	0	0	0	0	0	0	0
k__Bacteria;p__Bacteroidetes;c__[Saprospirae];o__;f__;g__;s__	0	0	0	0	0	0	0	0	0	0	0	0	0	0	0	0	0	0	4	0	0	0	0	0	0	0	0	0	0	0	0	0
k__Bacteria;p__Chlamydiae;c__;o__;f__;g__;s__	0	0	0	2	0	0	0	0	0	0	0	0	0	0	0	0	0	0	0	0	0	0	0	0	0	0	0	0	0	0	0	0
k__Bacteria;p__Chloroflexi;c__Chloroflexi;o__Chloroflexales;f__;g__;s__	4	0	8	0	0	0	0	0	0	0	0	0	0	0	0	0	0	0	0	0	0	2	8	0	0	0	0	0	0	0	0	0
k__Bacteria;p__Cyanobacteria;__;__;__;__;__	0	0	0	0	0	0	0	0	0	0	0	0	0	0	0	0	0	0	0	0	0	0	0	0	0	0	0	0	0	0	0	0
k__Bacteria;p__Cyanobacteria;c__4C0d-2;o__YS2;f__;g__;s__	0	0	0	0	0	0	0	0	0	0	0	0	0	0	0	0	0	0	0	0	0	0	6	0	0	0	0	0	0	0	0	0
k__Bacteria;p__Cyanobacteria;c__Chloroplast;o__Streptophyta;f__;g__;s__	0	5	0	0	0	0	0	0	0	0	0	0	0	0	3	5	0	0	0	0	0	5	15	0	0	0	0	0	0	0	0	0
k__Bacteria;p__Deferribacteres;c__Deferribacteres;o__Deferribacterales;f__Deferribacteraceae;g__Mucispirillum;s__schaedleri	0	0	2	0	0	0	0	0	0	0	0	0	0	0	0	0	3	7	7	193	0	0	0	0	0	0	201	149	43	73	65	0
k__Bacteria;p__Firmicutes;__;__;__;__;__	0	0	0	0	0	0	0	0	0	0	0	0	0	0	0	0	0	0	0	0	0	0	0	0	0	0	0	0	0	0	0	0
k__Bacteria;p__Firmicutes;c__Bacilli;o__Bacillales;f__Staphylococcaceae;g__Staphylococcus;__	0	0	0	9	0	0	0	0	11	11	0	0	12	0	26	11	0	0	0	0	0	15	7	0	0	0	0	0	0	0	0	0
k__Bacteria;p__Firmicutes;c__Bacilli;o__Bacillales;f__Staphylococcaceae;g__Staphylococcus;s__pettenkoferi	63	16	0	0	0	0	0	0	0	0	0	0	0	0	0	0	0	0	0	0	0	0	0	0	0	0	0	0	0	0	0	0
k__Bacteria;p__Firmicutes;c__Bacilli;o__Lactobacillales;f__Enterococcaceae;g__Enterococcus;__	137	48	79	23	0	44	121	0	0	0	0	0	39	15	0	39	0	0	0	0	0	0	0	0	0	0	0	0	0	0	0	0
k__Bacteria;p__Firmicutes;c__Bacilli;o__Lactobacillales;f__Enterococcaceae;g__Enterococcus;s__cecorum	0	50	26	47	0	0	0	0	0	0	0	0	95	0	58	162	0	0	0	0	0	0	0	0	0	0	0	0	0	0	0	0
k__Bacteria;p__Firmicutes;c__Bacilli;o__Lactobacillales;f__Lactobacillaceae;g__Lactobacillus;__	0	0	0	0	0	0	0	0	0	0	0	0	0	0	0	0	877	81	0	9	0	0	0	0	0	0	0	0	266	1350	0	0
k__Bacteria;p__Firmicutes;c__Bacilli;o__Lactobacillales;f__Lactobacillaceae;g__Lactobacillus;s__	0	0	0	0	0	0	0	0	0	0	0	0	0	0	0	0	18	0	0	0	0	0	0	0	0	0	0	0	0	0	0	0
k__Bacteria;p__Firmicutes;c__Bacilli;o__Lactobacillales;f__Lactobacillaceae;g__Lactobacillus;s__ruminis	0	0	0	0	0	0	0	0	0	0	0	0	0	0	0	0	0	28	0	0	0	0	0	0	0	0	0	0	0	0	0	0
k__Bacteria;p__Firmicutes;c__Bacilli;o__Lactobacillales;f__Lactobacillaceae;g__Lactobacillus;s__zeae	0	0	0	0	13	0	16	0	0	0	0	0	0	0	0	0	0	0	0	0	7	0	0	0	0	0	0	0	0	0	0	0
k__Bacteria;p__Firmicutes;c__Bacilli;o__Lactobacillales;f__Lactobacillaceae;g__Pediococcus;s__	0	0	0	0	0	0	0	0	0	0	0	0	0	0	0	0	0	0	0	0	0	0	0	0	0	0	0	0	0	0	0	0
k__Bacteria;p__Firmicutes;c__Bacilli;o__Lactobacillales;f__Streptococcaceae;g__Streptococcus;__	0	0	0	0	0	0	0	0	0	0	0	0	0	0	0	0	0	0	0	13	0	0	0	0	0	0	0	0	0	0	0	0
k__Bacteria;p__Firmicutes;c__Bacilli;o__Lactobacillales;f__Streptococcaceae;g__Streptococcus;s__agalactiae	0	0	0	0	0	0	0	0	110	43	0	0	0	0	0	134	0	0	0	0	114	155	300	0	0	0	0	0	0	0	0	0
k__Bacteria;p__Firmicutes;c__Bacilli;o__Lactobacillales;f__Streptococcaceae;g__Streptococcus;s__alactolyticus	444	15	0	4	0	0	0	0	0	0	0	0	0	221	0	0	110	26	0	0	0	0	0	0	0	0	0	0	0	12	0	0
k__Bacteria;p__Firmicutes;c__Bacilli;o__Lactobacillales;f__Streptococcaceae;g__Streptococcus;s__luteciae	0	0	0	0	0	0	0	0	0	0	0	0	0	0	0	0	0	0	0	0	0	0	0	0	0	0	0	0	0	0	0	0
k__Bacteria;p__Firmicutes;c__Bacilli;o__Lactobacillales;f__Streptococcaceae;g__Streptococcus;s__minor	0	0	0	0	0	0	0	0	0	0	0	0	0	0	0	0	0	0	0	0	0	0	0	0	0	0	0	0	0	0	0	0
k__Bacteria;p__Firmicutes;c__Bacilli;o__Turicibacterales;f__Turicibacteraceae;g__Turicibacter;s__	0	0	0	0	0	0	0	0	0	0	0	0	0	0	0	0	671	187	114	134	0	0	0	0	118	324	0	61	50	1688	141	94
k__Bacteria;p__Firmicutes;c__Clostridia;o__Clostridiales;__;__;__	0	12	12	31	0	0	0	0	10	18	0	0	0	0	7	32	5	0	15	14	89	11	80	0	0	0	0	4	0	0	0	33
k__Bacteria;p__Firmicutes;c__Clostridia;o__Clostridiales;f__;g__;s__	129	86	151	117	0	24	88	0	220	144	10	0	119	13	170	434	9	3	11	32	133	70	73	0	19	20	24	213	0	3	0	11
k__Bacteria;p__Firmicutes;c__Clostridia;o__Clostridiales;f__Christensenellaceae;g__;s__	0	2	0	0	0	0	0	0	0	0	0	0	0	0	0	0	0	0	0	0	0	0	0	0	0	0	0	0	0	0	0	0
k__Bacteria;p__Firmicutes;c__Clostridia;o__Clostridiales;f__Clostridiaceae;__;__	0	0	0	0	0	0	0	0	0	0	0	0	0	0	0	0	0	0	0	0	0	0	0	0	0	0	0	6	12	5	0	0
k__Bacteria;p__Firmicutes;c__Clostridia;o__Clostridiales;f__Clostridiaceae;g__;s__	0	18	0	0	0	0	0	0	0	0	0	0	0	0	0	0	179	47	358	647	0	9	0	0	0	30	5	0	18	228	94	123
k__Bacteria;p__Firmicutes;c__Clostridia;o__Clostridiales;f__Clostridiaceae;g__Candidatus Arthromitus;s__	0	0	0	0	0	0	0	0	0	0	0	0	0	0	0	0	0	0	5	2	0	0	0	0	0	0	0	0	0	0	0	0
k__Bacteria;p__Firmicutes;c__Clostridia;o__Clostridiales;f__Clostridiaceae;g__Clostridium;s__	0	0	0	0	0	0	0	0	0	0	0	0	0	0	0	0	0	0	0	0	0	0	0	0	0	0	0	0	0	0	0	0
k__Bacteria;p__Firmicutes;c__Clostridia;o__Clostridiales;f__Clostridiaceae;g__Clostridium;s__butyricum	0	0	0	0	0	0	0	0	0	0	0	0	0	0	0	0	17	0	0	0	0	0	0	0	0	0	0	0	26	0	0	0
k__Bacteria;p__Firmicutes;c__Clostridia;o__Clostridiales;f__Clostridiaceae;g__Clostridium;s__hiranonis	784	216	155	121	0	35	40	0	195	535	87	0	0	95	132	140	965	396	1444	1472	26	21	253	0	633	1252	2041	656	137	246	503	385
k__Bacteria;p__Firmicutes;c__Clostridia;o__Clostridiales;f__Clostridiaceae;g__Clostridium;s__perfringens	43	4448	0	15	0	0	0	0	48	0	0	0	0	0	0	19	0	0	0	0	8	18	0	0	0	0	0	0	0	7	0	55
k__Bacteria;p__Firmicutes;c__Clostridia;o__Clostridiales;f__Clostridiaceae;g__SMB53;s__	0	0	0	0	0	0	0	0	0	0	0	0	0	0	0	0	0	0	52	40	0	0	0	0	0	0	0	0	0	27	0	40
k__Bacteria;p__Firmicutes;c__Clostridia;o__Clostridiales;f__Clostridiaceae;g__Sarcina;s__	0	0	0	0	0	0	0	0	11	0	0	0	0	0	0	0	0	0	0	0	0	0	0	0	0	0	0	0	0	0	0	0
k__Bacteria;p__Firmicutes;c__Clostridia;o__Clostridiales;f__Eubacteriaceae;g__Pseudoramibacter_Eubacterium;s__	0	0	0	0	0	0	0	0	0	0	0	0	0	0	0	0	11	10	4	0	0	0	0	0	0	0	4	0	0	0	45	64
k__Bacteria;p__Firmicutes;c__Clostridia;o__Clostridiales;f__Lachnospiraceae;__;__	195	48	32	91	0	0	211	0	83	158	54	0	0	25	71	210	88	51	203	11	54	0	144	0	80	343	211	103	66	23	74	174
k__Bacteria;p__Firmicutes;c__Clostridia;o__Clostridiales;f__Lachnospiraceae;g__;s__	170	0	34	60	17	6	0	0	79	24	19	0	12	87	82	362	50	14	145	45	166	38	164	0	0	32	135	32	22	36	91	207
k__Bacteria;p__Firmicutes;c__Clostridia;o__Clostridiales;f__Lachnospiraceae;g__Blautia;__	74	23	0	62	0	38	24	0	0	50	64	0	0	39	98	57	147	79	319	573	52	0	24	0	20	124	912	303	84	121	186	220
k__Bacteria;p__Firmicutes;c__Clostridia;o__Clostridiales;f__Lachnospiraceae;g__Blautia;s__	197	96	88	222	0	100	313	0	91	142	24	0	20	68	229	203	223	112	403	174	143	60	174	0	0	0	435	82	48	0	250	157
k__Bacteria;p__Firmicutes;c__Clostridia;o__Clostridiales;f__Lachnospiraceae;g__Blautia;s__producta	166	39	93	73	0	66	40	0	169	158	84	0	13	101	184	279	433	191	865	535	79	12	204	0	416	219	426	329	163	211	132	293
k__Bacteria;p__Firmicutes;c__Clostridia;o__Clostridiales;f__Lachnospiraceae;g__Coprococcus;s__	115	0	0	37	0	9	0	0	34	82	0	0	0	10	55	80	83	0	0	0	54	0	24	0	0	0	0	0	0	0	0	0
k__Bacteria;p__Firmicutes;c__Clostridia;o__Clostridiales;f__Lachnospiraceae;g__Dorea;s__	168	121	82	127	0	349	175	0	527	598	7	0	94	89	145	482	83	16	492	302	897	20	107	0	40	32	173	109	28	99	106	94
k__Bacteria;p__Firmicutes;c__Clostridia;o__Clostridiales;f__Lachnospiraceae;g__Epulopiscium;s__	0	0	0	0	0	0	0	0	0	0	0	0	0	0	0	0	0	0	0	0	0	0	0	0	0	0	0	0	17	0	0	2
k__Bacteria;p__Firmicutes;c__Clostridia;o__Clostridiales;f__Lachnospiraceae;g__Roseburia;__	104	0	0	161	0	0	0	0	0	0	0	0	521	0	0	0	0	0	0	0	44	58	0	0	0	0	0	0	0	0	0	0
k__Bacteria;p__Firmicutes;c__Clostridia;o__Clostridiales;f__Lachnospiraceae;g__Roseburia;s__	362	191	606	1002	0	89	0	0	929	571	139	0	617	110	353	75	0	0	0	0	988	90	327	0	0	0	29	0	0	0	0	0
k__Bacteria;p__Firmicutes;c__Clostridia;o__Clostridiales;f__Lachnospiraceae;g__[Ruminococcus];s__	159	98	109	82	0	52	16	0	117	68	0	0	11	5	94	121	0	0	46	0	736	79	102	0	18	34	111	67	0	0	31	36
k__Bacteria;p__Firmicutes;c__Clostridia;o__Clostridiales;f__Lachnospiraceae;g__[Ruminococcus];s__gnavus	24	0	0	46	0	0	0	0	33	66	36	0	0	48	58	100	122	95	266	135	0	0	663	0	623	876	1223	697	116	39	61	86
k__Bacteria;p__Firmicutes;c__Clostridia;o__Clostridiales;f__Lachnospiraceae;g__[Ruminococcus];s__torques	151	0	0	333	0	0	247	0	27	37	0	0	0	0	229	21	53	95	199	45	0	117	44	0	0	0	48	0	103	19	181	134
k__Bacteria;p__Firmicutes;c__Clostridia;o__Clostridiales;f__Peptococcaceae;g__Peptococcus;s__	111	19	20	23	2	45	31	0	31	36	4	0	3	26	70	21	25	16	28	10	25	0	8	0	0	0	0	0	0	22	82	34
k__Bacteria;p__Firmicutes;c__Clostridia;o__Clostridiales;f__Peptostreptococcaceae;g__;s__	28	33	0	0	0	0	0	0	146	16	0	0	0	0	0	0	329	249	490	514	0	6	0	0	99	465	14	46	66	1122	216	195
k__Bacteria;p__Firmicutes;c__Clostridia;o__Clostridiales;f__Peptostreptococcaceae;g__Peptostreptococcus;s__	0	0	0	0	0	41	31	0	273	15	0	0	146	31	36	74	0	0	0	0	78	319	66	0	0	0	0	0	0	0	0	0
k__Bacteria;p__Firmicutes;c__Clostridia;o__Clostridiales;f__Peptostreptococcaceae;g__Peptostreptococcus;s__anaerobius	0	0	0	0	0	32	0	0	0	0	0	0	0	0	0	0	0	0	0	0	0	0	0	0	0	0	0	0	0	14	0	0
k__Bacteria;p__Firmicutes;c__Clostridia;o__Clostridiales;f__Ruminococcaceae;__;__	221	72	25	79	0	0	74	0	36	2	21	0	0	91	74	140	0	0	8	0	34	0	69	0	0	0	0	0	0	0	16	45
k__Bacteria;p__Firmicutes;c__Clostridia;o__Clostridiales;f__Ruminococcaceae;g__;s__	932	124	122	269	0	233	119	0	375	263	43	0	146	130	350	333	58	61	179	237	1260	118	1249	0	206	190	253	578	162	47	123	102
k__Bacteria;p__Firmicutes;c__Clostridia;o__Clostridiales;f__Ruminococcaceae;g__Anaerotruncus;s__	31	0	0	10	0	7	0	0	9	12	0	0	0	0	0	0	0	0	0	0	34	0	8	0	0	0	0	0	0	0	0	0
k__Bacteria;p__Firmicutes;c__Clostridia;o__Clostridiales;f__Ruminococcaceae;g__Faecalibacterium;__	11	11	0	0	0	0	0	0	0	0	0	0	0	0	0	0	0	0	0	0	0	0	0	0	0	0	0	0	0	0	0	0
k__Bacteria;p__Firmicutes;c__Clostridia;o__Clostridiales;f__Ruminococcaceae;g__Faecalibacterium;s__	0	0	0	0	0	0	0	0	0	0	0	0	0	0	0	0	0	0	0	0	0	0	0	0	0	0	0	0	0	0	0	0
k__Bacteria;p__Firmicutes;c__Clostridia;o__Clostridiales;f__Ruminococcaceae;g__Faecalibacterium;s__prausnitzii	238	85	60	121	0	34	261	0	123	100	42	0	0	35	188	453	801	530	1520	651	20	11	175	0	164	171	877	583	211	64	628	850
k__Bacteria;p__Firmicutes;c__Clostridia;o__Clostridiales;f__Ruminococcaceae;g__Oscillospira;__	29	4	11	7	0	0	0	0	0	6	0	0	0	12	0	34	0	0	0	0	0	0	0	0	0	0	0	0	0	0	0	0
k__Bacteria;p__Firmicutes;c__Clostridia;o__Clostridiales;f__Ruminococcaceae;g__Oscillospira;s__	455	103	93	171	0	100	133	0	145	288	20	0	19	109	197	306	0	0	0	0	379	37	173	0	0	0	4	5	0	16	0	0
k__Bacteria;p__Firmicutes;c__Clostridia;o__Clostridiales;f__Ruminococcaceae;g__Ruminococcus;s__	147	6	39	49	0	16	53	0	8	14	0	0	30	52	76	55	0	0	0	0	358	86	922	0	0	0	13	4	0	0	2	0
k__Bacteria;p__Firmicutes;c__Clostridia;o__Clostridiales;f__Ruminococcaceae;g__Ruminococcus;s__callidus	0	0	3	0	0	0	0	0	0	0	0	0	0	0	0	0	0	0	0	0	0	3	0	0	0	0	0	0	0	0	0	0
k__Bacteria;p__Firmicutes;c__Clostridia;o__Clostridiales;f__Veillonellaceae;g__;s__	164	77	99	51	0	0	0	0	0	0	0	0	45	8	10	18	0	0	0	0	0	0	0	0	0	0	0	2	0	0	0	0
k__Bacteria;p__Firmicutes;c__Clostridia;o__Clostridiales;f__Veillonellaceae;g__Acidaminococcus;s__	80	20	0	0	0	0	0	0	0	0	0	0	0	276	0	82	0	0	0	0	0	0	0	0	0	0	0	0	0	0	0	0
k__Bacteria;p__Firmicutes;c__Clostridia;o__Clostridiales;f__Veillonellaceae;g__Dialister;s__	11	0	11	0	0	0	0	0	0	0	0	0	0	0	21	43	0	0	0	0	0	8	0	0	0	0	0	0	0	0	0	0
k__Bacteria;p__Firmicutes;c__Clostridia;o__Clostridiales;f__Veillonellaceae;g__Megamonas;s__	215	18	41	225	0	10	8	0	65	240	146	0	23	127	248	1298	388	292	171	693	10	0	135	0	1255	3820	249	1018	70	31	3	20
k__Bacteria;p__Firmicutes;c__Clostridia;o__Clostridiales;f__Veillonellaceae;g__Megasphaera;s__	41	27	0	0	0	0	0	0	10	80	0	0	0	168	13	104	0	0	0	0	0	0	0	0	0	0	0	0	0	0	0	0
k__Bacteria;p__Firmicutes;c__Clostridia;o__Clostridiales;f__Veillonellaceae;g__Phascolarctobacterium;s__	50	65	57	91	0	12	40	0	120	326	91	0	0	0	0	0	114	134	202	157	84	0	72	0	0	211	518	345	170	52	119	183
k__Bacteria;p__Firmicutes;c__Clostridia;o__Clostridiales;f__Veillonellaceae;g__Veillonella;s__parvula	0	0	0	0	0	0	0	0	0	0	0	0	0	0	0	0	0	0	0	0	0	0	0	0	0	0	0	0	0	0	0	0
k__Bacteria;p__Firmicutes;c__Clostridia;o__Clostridiales;f__[Mogibacteriaceae];g__;s__	917	125	136	196	0	59	118	0	29	39	0	0	0	27	195	243	18	31	131	10	114	28	162	0	0	0	0	0	0	19	134	137
k__Bacteria;p__Firmicutes;c__Clostridia;o__Clostridiales;f__[Mogibacteriaceae];g__Mogibacterium;s__	5	9	0	5	0	16	19	0	12	0	0	0	0	32	6	15	0	0	0	0	0	0	0	0	0	0	0	0	0	0	0	0
k__Bacteria;p__Firmicutes;c__Clostridia;o__Clostridiales;f__[Tissierellaceae];g__Anaerococcus;s__	241	17	0	0	0	0	22	0	29	11	0	0	2	0	0	0	0	0	0	0	0	0	95	0	0	0	0	0	0	0	0	0
k__Bacteria;p__Firmicutes;c__Clostridia;o__Clostridiales;f__[Tissierellaceae];g__Finegoldia;s__	464	265	67	32	0	21	20	0	212	25	0	0	64	0	0	51	0	0	0	0	259	934	567	0	0	0	0	0	0	0	0	0
k__Bacteria;p__Firmicutes;c__Clostridia;o__Clostridiales;f__[Tissierellaceae];g__Peptoniphilus;s__	1076	286	43	19	0	0	23	0	92	24	0	0	11	0	2	14	0	0	0	0	10	17	78	0	0	0	0	0	0	0	0	0
k__Bacteria;p__Firmicutes;c__Erysipelotrichi;o__Erysipelotrichales;f__Erysipelotrichaceae;__;__	0	0	0	0	0	0	0	0	0	0	0	0	0	0	0	0	0	0	0	0	0	0	0	0	0	0	0	0	0	0	0	0
k__Bacteria;p__Firmicutes;c__Erysipelotrichi;o__Erysipelotrichales;f__Erysipelotrichaceae;g__;s__	5	0	0	9	0	9	35	0	11	6	2	0	0	0	0	5	231	83	439	320	9	0	72	0	304	103	253	410	50	128	272	56
k__Bacteria;p__Firmicutes;c__Erysipelotrichi;o__Erysipelotrichales;f__Erysipelotrichaceae;g__Allobaculum;s__	6	4	0	0	0	0	0	0	0	0	0	0	38	0	0	0	2214	4044	3223	335	11	28	3	0	0	24	22	102	1391	334	3825	2614
k__Bacteria;p__Firmicutes;c__Erysipelotrichi;o__Erysipelotrichales;f__Erysipelotrichaceae;g__Bulleidia;s__p-1630-c5	176	111	0	27	0	25	0	0	83	145	0	0	48	202	135	580	0	0	0	0	26	0	0	0	0	0	0	0	0	0	0	0
k__Bacteria;p__Firmicutes;c__Erysipelotrichi;o__Erysipelotrichales;f__Erysipelotrichaceae;g__Catenibacterium;s__	6	244	304	49	0	0	0	0	338	1240	120	0	0	11	77	128	1374	517	131	424	65	0	180	0	2569	2803	15	422	0	166	0	11
k__Bacteria;p__Firmicutes;c__Erysipelotrichi;o__Erysipelotrichales;f__Erysipelotrichaceae;g__Catenibacterium;s__mitsuokai	0	3	0	0	0	0	0	0	0	0	0	0	0	0	0	0	0	0	0	0	0	0	0	0	0	0	0	0	0	0	0	0
k__Bacteria;p__Firmicutes;c__Erysipelotrichi;o__Erysipelotrichales;f__Erysipelotrichaceae;g__Coprobacillus;s__	0	0	0	0	0	0	0	0	0	0	0	0	0	0	0	0	0	0	145	28	0	0	0	0	0	0	102	0	0	0	6	10
k__Bacteria;p__Firmicutes;c__Erysipelotrichi;o__Erysipelotrichales;f__Erysipelotrichaceae;g__Holdemania;s__	0	0	0	0	0	0	0	0	0	0	0	0	0	0	0	0	0	0	0	0	0	0	0	0	0	0	0	0	0	0	0	0
k__Bacteria;p__Firmicutes;c__Erysipelotrichi;o__Erysipelotrichales;f__Erysipelotrichaceae;g__RFN20;s__	0	0	0	0	0	0	22	0	0	22	0	0	0	0	0	0	0	0	0	0	0	0	0	0	0	0	0	0	0	0	0	0
k__Bacteria;p__Firmicutes;c__Erysipelotrichi;o__Erysipelotrichales;f__Erysipelotrichaceae;g__[Eubacterium];s__	0	0	0	0	0	0	0	0	0	0	0	0	0	0	0	0	0	0	0	0	0	0	0	0	0	0	0	0	0	0	0	0
k__Bacteria;p__Firmicutes;c__Erysipelotrichi;o__Erysipelotrichales;f__Erysipelotrichaceae;g__[Eubacterium];s__biforme	158	61	28	35	0	65	21	0	116	312	26	0	0	0	38	60	550	104	447	812	52	11	55	0	1020	863	661	555	29	215	70	38
k__Bacteria;p__Firmicutes;c__Erysipelotrichi;o__Erysipelotrichales;f__Erysipelotrichaceae;g__[Eubacterium];s__cylindroides	0	39	0	14	0	0	0	0	0	0	0	0	0	0	0	38	0	0	0	0	0	0	0	0	0	0	0	0	0	0	0	0
k__Bacteria;p__Firmicutes;c__Erysipelotrichi;o__Erysipelotrichales;f__Erysipelotrichaceae;g__[Eubacterium];s__dolichum	10	0	0	0	0	0	0	0	0	0	0	0	0	0	0	0	0	0	14	5	0	0	28	0	5	0	44	0	0	0	10	0
k__Bacteria;p__Firmicutes;c__Erysipelotrichi;o__Erysipelotrichales;f__Erysipelotrichaceae;g__p-75-a5;s__	3	0	0	0	0	0	0	0	0	0	0	0	0	0	4	0	0	0	0	0	0	0	0	0	0	0	0	0	0	0	0	0
k__Bacteria;p__Fusobacteria;c__Fusobacteriia;o__Fusobacteriales;f__Fusobacteriaceae;__;__	0	0	0	0	0	0	55	0	37	0	0	0	0	0	94	34	0	0	949	163	0	24	40	0	0	0	81	43	0	71	145	0
k__Bacteria;p__Fusobacteria;c__Fusobacteriia;o__Fusobacteriales;f__Fusobacteriaceae;g__;s__	0	0	0	0	0	0	152	2	70	72	912	0	0	0	305	2	142	736	4755	4502	139	0	1300	0	282	209	2348	2186	387	591	1792	3263
k__Bacteria;p__Fusobacteria;c__Fusobacteriia;o__Fusobacteriales;f__Fusobacteriaceae;g__Fusobacterium;s__	206	222	69	243	0	37	156	0	1212	2797	128	0	2375	62	2900	3876	69	78	213	653	853	863	2348	0	32	63	563	427	264	468	171	77
k__Bacteria;p__GN02;c__BD1-5;o__;f__;g__;s__	0	0	0	0	0	0	0	0	0	0	0	0	0	0	0	0	0	0	0	0	0	0	0	0	0	0	0	0	0	0	4	2
k__Bacteria;p__OD1;c__;o__;f__;g__;s__	12	47	2	28	89	0	0	398	92	29	2	365	57	17	35	0	0	0	4	0	34	66	108	154	0	0	0	0	0	0	7	0
k__Bacteria;p__Proteobacteria;c__Alphaproteobacteria;o__RF32;f__;g__;s__	0	0	0	0	0	0	0	0	0	0	0	0	0	0	0	0	0	0	0	0	5	0	5	0	0	0	0	0	0	0	0	0
k__Bacteria;p__Proteobacteria;c__Betaproteobacteria;o__Burkholderiales;__;__;__	0	0	0	9	0	0	13	0	0	0	0	0	0	0	6	11	0	0	0	0	0	0	0	0	0	0	0	0	0	0	0	0
k__Bacteria;p__Proteobacteria;c__Betaproteobacteria;o__Burkholderiales;f__Alcaligenaceae;g__Sutterella;s__	875	181	196	602	0	44	457	3	202	382	126	0	448	391	697	1245	91	216	391	851	136	44	383	0	216	379	758	2274	618	93	507	253
k__Bacteria;p__Proteobacteria;c__Betaproteobacteria;o__Burkholderiales;f__Burkholderiaceae;g__Lautropia;s__	0	0	0	0	0	0	0	0	0	0	0	0	0	0	0	0	0	0	0	4	0	0	0	0	0	0	0	0	0	0	0	0
k__Bacteria;p__Proteobacteria;c__Betaproteobacteria;o__Burkholderiales;f__Comamonadaceae;__;__	0	0	0	0	0	0	0	0	0	0	0	0	0	0	0	0	0	0	0	0	0	4	0	0	0	0	0	0	0	0	0	0
k__Bacteria;p__Proteobacteria;c__Betaproteobacteria;o__Neisseriales;f__Neisseriaceae;g__;s__	0	0	0	0	0	0	0	0	0	0	0	0	0	0	0	0	0	0	0	0	0	451	0	0	0	0	0	0	0	0	0	0
k__Bacteria;p__Proteobacteria;c__Betaproteobacteria;o__Neisseriales;f__Neisseriaceae;g__Conchiformibius;s__	0	0	0	0	0	0	0	0	0	0	0	0	0	0	0	0	0	0	0	0	0	0	0	0	23	0	0	8	0	0	0	0
k__Bacteria;p__Proteobacteria;c__Deltaproteobacteria;o__Desulfovibrionales;f__Desulfovibrionaceae;g__;s__	101	51	59	221	0	32	0	0	36	31	0	0	0	7	8	9	0	0	0	0	0	0	0	0	0	0	0	0	0	0	0	0
k__Bacteria;p__Proteobacteria;c__Deltaproteobacteria;o__Desulfovibrionales;f__Desulfovibrionaceae;g__Bilophila;s__	0	0	0	0	0	0	0	0	0	0	0	0	0	0	0	0	0	0	0	0	0	0	0	0	0	0	0	0	0	0	0	0
k__Bacteria;p__Proteobacteria;c__Deltaproteobacteria;o__Desulfovibrionales;f__Desulfovibrionaceae;g__Desulfovibrio;s__	0	12	0	0	0	124	139	0	36	368	0	0	0	0	0	0	0	0	0	0	1554	243	533	0	0	0	0	0	0	0	0	0
k__Bacteria;p__Proteobacteria;c__Deltaproteobacteria;o__Desulfovibrionales;f__Desulfovibrionaceae;g__Desulfovibrio;s__D168	0	0	0	0	0	0	0	0	0	0	0	0	0	0	0	26	0	0	0	0	0	0	0	0	0	0	0	0	0	0	0	0
k__Bacteria;p__Proteobacteria;c__Epsilonproteobacteria;o__Campylobacterales;f__Campylobacteraceae;g__Campylobacter;s__	25	20	156	119	0	101	30	0	121	30	63	0	288	12	0	10	0	0	0	0	777	23	760	0	0	0	0	0	0	0	0	0
k__Bacteria;p__Proteobacteria;c__Epsilonproteobacteria;o__Campylobacterales;f__Helicobacteraceae;g__Flexispira;__	0	0	0	0	0	0	0	0	0	0	0	0	0	0	3	0	0	0	0	0	29	0	0	0	0	0	0	0	0	0	0	0
k__Bacteria;p__Proteobacteria;c__Epsilonproteobacteria;o__Campylobacterales;f__Helicobacteraceae;g__Helicobacter;s__	0	48	70	0	0	0	0	0	193	17	11	0	0	0	0	0	0	0	0	9	460	0	43	0	0	4	0	0	0	0	0	0
k__Bacteria;p__Proteobacteria;c__Gammaproteobacteria;o__Aeromonadales;f__Succinivibrionaceae;g__;s__	22	15	81	59	0	3	8	0	34	90	43	0	16	27	40	173	9	6	0	0	0	0	3	0	0	235	23	191	8	0	0	0
k__Bacteria;p__Proteobacteria;c__Gammaproteobacteria;o__Aeromonadales;f__Succinivibrionaceae;g__Anaerobiospirillum;s__	408	259	682	1769	0	112	114	0	1071	550	535	0	0	2528	785	242	17	72	62	538	549	11	2208	0	0	0	653	0	112	106	136	23
k__Bacteria;p__Proteobacteria;c__Gammaproteobacteria;o__Aeromonadales;f__Succinivibrionaceae;g__Succinivibrio;s__	18	0	0	0	0	0	0	0	0	0	0	0	0	0	0	5	0	0	0	0	461	0	0	0	0	0	0	0	0	0	0	0
k__Bacteria;p__Proteobacteria;c__Gammaproteobacteria;o__Cardiobacteriales;f__Cardiobacteriaceae;g__;s__	0	0	0	0	0	0	0	0	0	0	0	0	0	0	0	0	0	0	0	4	0	0	0	0	0	0	0	0	0	0	0	0
k__Bacteria;p__Proteobacteria;c__Gammaproteobacteria;o__Enterobacteriales;f__Enterobacteriaceae;__;__	0	0	0	0	0	0	0	0	0	0	0	0	0	0	0	0	0	11	0	0	0	0	0	0	0	0	0	0	0	0	0	0
k__Bacteria;p__Proteobacteria;c__Gammaproteobacteria;o__Enterobacteriales;f__Enterobacteriaceae;g__;s__	0	751	889	115	11	84	389	0	638	56	0	0	163	90	36	8	4	0	0	22	1101	326	1396	0	0	246	4987	0	0	462	34	27
k__Bacteria;p__Proteobacteria;c__Gammaproteobacteria;o__Enterobacteriales;f__Enterobacteriaceae;g__Citrobacter;s__	61	0	0	0	0	0	0	0	0	0	0	0	0	0	0	0	0	0	0	0	0	0	0	0	0	0	0	0	0	0	0	0
k__Bacteria;p__Proteobacteria;c__Gammaproteobacteria;o__Pasteurellales;f__Pasteurellaceae;__;__	0	123	0	0	0	0	0	0	0	0	0	0	264	0	41	25	0	0	0	0	0	0	0	0	0	0	0	0	0	0	0	0
k__Bacteria;p__Proteobacteria;c__Gammaproteobacteria;o__Pasteurellales;f__Pasteurellaceae;g__;s__	0	0	0	0	0	0	0	0	25	0	0	0	0	0	0	0	54	18	5	21	0	0	0	0	0	2	0	44	13	59	14	0
k__Bacteria;p__Proteobacteria;c__Gammaproteobacteria;o__Pasteurellales;f__Pasteurellaceae;g__Aggregatibacter;s__	0	0	0	0	0	0	0	0	0	0	0	0	0	0	0	0	0	0	0	0	0	494	0	0	0	0	0	0	0	0	0	0
k__Bacteria;p__Proteobacteria;c__Gammaproteobacteria;o__Pasteurellales;f__Pasteurellaceae;g__Bibersteinia;s__	3	0	0	0	0	0	0	0	0	0	0	0	0	0	0	0	0	0	0	0	0	0	0	0	0	0	0	0	0	0	0	0
k__Bacteria;p__Proteobacteria;c__Gammaproteobacteria;o__Pasteurellales;f__Pasteurellaceae;g__Gallibacterium;s__	9858	753	4943	926	0	163	206	0	0	0	0	0	547	89	1494	162	0	0	0	0	0	0	0	0	0	0	0	0	0	0	0	0
k__Bacteria;p__Proteobacteria;c__Gammaproteobacteria;o__Pasteurellales;f__Pasteurellaceae;g__Pasteurella;__	0	0	0	0	0	0	0	0	0	0	0	0	0	0	0	0	9	0	0	0	0	0	0	0	0	0	0	0	0	0	0	0
k__Bacteria;p__Proteobacteria;c__Gammaproteobacteria;o__Pasteurellales;f__Pasteurellaceae;g__Pasteurella;s__multocida	0	0	0	0	0	0	0	0	0	0	0	0	0	0	0	0	0	0	0	0	0	0	0	0	0	0	0	2	0	0	0	0
k__Bacteria;p__Spirochaetes;c__Spirochaetes;o__Spirochaetales;f__Spirochaetaceae;g__Treponema;s__	0	32	58	43	0	0	0	0	0	0	0	0	0	0	0	0	0	0	0	0	0	0	0	0	0	0	0	0	0	0	0	0
k__Bacteria;p__Synergistetes;c__Synergistia;o__Synergistales;f__Dethiosulfovibrionaceae;g__TG5;s__	0	0	0	0	0	0	0	0	0	0	0	0	0	0	0	0	0	0	0	0	0	0	0	0	0	0	0	0	0	44	0	0
k__Bacteria;p__TM7;c__TM7-3;o__;f__;g__;s__	0	0	0	0	0	0	0	0	0	0	0	0	0	0	0	0	0	0	0	6	0	0	0	0	0	0	0	0	0	0	0	0
k__Bacteria;p__TM7;c__TM7-3;o__CW040;f__F16;g__;s__	0	0	0	0	0	0	0	0	0	0	0	0	0	0	0	0	0	0	0	0	0	0	0	0	0	0	0	0	0	0	0	0
k__Bacteria;p__Tenericutes;c__Mollicutes;o__Anaeroplasmatales;f__Anaeroplasmataceae;g__;s__	0	0	0	0	0	0	0	0	0	0	0	0	0	0	0	0	0	0	0	30	0	0	12	0	0	4	13	9	4	13	2	0
k__Bacteria;p__Tenericutes;c__Mollicutes;o__Mycoplasmatales;f__Mycoplasmataceae;g__;s__	0	0	0	0	0	0	0	0	0	0	0	0	0	0	0	0	0	0	0	5	0	0	0	0	0	0	0	0	0	0	0	0
k__Bacteria;p__Tenericutes;c__Mollicutes;o__Mycoplasmatales;f__Mycoplasmataceae;g__Ureaplasma;s__	0	0	0	0	0	0	0	0	0	0	0	0	0	0	0	0	0	0	0	0	0	0	0	0	0	0	0	18	0	0	0	0
k__Bacteria;p__Tenericutes;c__Mollicutes;o__RF39;f__;g__;s__	48	23	6	90	0	78	32	0	0	0	0	0	0	0	0	0	0	0	0	0	9	4	3	0	0	0	0	0	0	0	0	0
